# Supplementary material for: Functional Assessment of Hypertrophic Phenotype Cardiomyopathies Using Combined Cardiopulmonary Exercise Testing and Echocardiography: A Pilot Single-Centre Study
Source: J Clin Med. 2026 May 1;15(9):3470. doi: 10.3390/jcm15093470 (PMC13163232; doi:10.3390/jcm15093470)
Supplement: Supplementary file 1 [file jcm-15-03470-s001.zip]

Archive with 1 entries (1 files):
- jcm-4246940-supplementary.pdf
